# Supplementary material for: Stage-specific expression and divergent functions of two insulinase-like proteases associated with host infectivity in Cryptosporidium
Source: PLoS Negl Trop Dis. 2025 Jan 13;19(1):e0012777. doi: 10.1371/journal.pntd.0012777 (PMC11760560; doi:10.1371/journal.pntd.0012777)
Supplement: S1 Data — (XLSX) [file pntd.0012777.s007.xlsx]

## Sheet: Fig 3a
Relative luminescence units
	IId-GFP				Δins-19				Δins-20
3 h	27959	28444	28250	22533	28560	28779	26923	24802	25321	23819	23489
24 h	242608	215728	229820	219102	215890	240533	256002		221284	292522	260132	288074
48 h	670180	681678	779973	887590	940669	796555	829128	841321	718748	643669	629582	588842

## Sheet: Fig 3b
Relative luminescence units per 100 mg feces
	IId-GFP						Δins-19						Δins-20
6d	1310.48	249744	139748	2820.95	166070	167568	4400	1305.71	7928.57	38811.4	383614	65908.6	54322.9	1933.33	8167.62	305.714	710.476	63917.1
12d	479461	6.56623e+06	6.40072e+06	433643	1.64076e+07	5.28101e+06	1.50135e+06	102563	691627	527247	5.26207e+06		3.40985e+06	33800	4.76103e+06	80879	67143.8	2.72028e+06
18d	1.02929e+07	6.11184e+06	1.1307e+07	5.89157e+06	2.27918e+07	1.46459e+07	8.2829e+06	2.31622e+06	4693440		9.35377e+06		1.32151e+06	1.04412e+06	1.04649e+06	2.82367e+06	660811	3.52222e+06
24d	7.78795e+06	2.20643e+07	1.22851e+07	2.85081e+06	2.16075e+07	2.04221e+07	6008740	1.07609e+06	7.31767e+06		6.85475e+06		934133	666961	588994	216029	287432

## Sheet: Fig 3c
Weight gains (%)
	IId-GFP						Δins-20						Δins-19
0d	100	100	100	100	100	100	100	100	100	100	100	100	100	100	100	100	100	100
2d	103.498	103.065	108.677	97.5552	113.656	112.277	101.827	108.693	101.234	110.743	109.967	105.994	99.5362	99.7159	103.615	110.339	110.697	111.178
4d	104.343	105.995	114.317	100.552	126.079	130.594	102.375	117.597	105.805	118.641	119.118	120.48	101.449	98.6506	103.69	117.127	125.124	127.844
6d	109.228	103.338	115.184	102.05	136.564	135.842	104.324	119.152	105.588	122.828	121.814	126.673	104.348	98.5085	103.087	122.02	129.519	131.238
8d	114.958	104.905	120.463	101.893	140	142.673	103.654	123.392	108.636	126.619	124.673	131.169	105.681	100.781	107.982	123.047	121.642	127.146
10d	115.139	100	113.015	100	125.551	136.436	102.132	121.979	100.871	125.434	123.039	120.48	100.348	97.8693	101.129	106.867	116.086	105.09
12d	116.285	96.4578	108.243	100.158	125.11	132.079	99.4519	125.654	98.3309	129.937	125.98	119.081	95.2464	98.4375	101.355	105.604	117.828
14d	118.637	101.226	114.317	103.312	128.987	134.752	106.638	132.862	111.321	139.02	130.065	129.77	93.8551	101.421	96.9879		122.637
16d	109.952	99.7956	115.401	99.6845	124.141	132.673	110.231	130.954	114.877	136.73	130.964	131.169	91.4203	96.2358	96.6115		114.76
18d	113.932	103.474	116.703	101.341	121.498	139.703	113.581	135.194	123.875	139.731	134.477	135.964	91.1884	103.125	100.527		112.604
20d	121.411	106.199	117.86	106.704	118.062	147.921	113.885	140.848	125.399	148.736	142.157		92.8696	109.233	108.132		107.96
22d	121.049	97.752	112.581	105.205	115.859	136.04	117.418	144.099	129.39	148.815	145.506		98.4928	110.653	111.069		105.804
24d	117.37	90.3951	105.857	105.363	108.987	126.337	113.52	144.24	129.463	148.736	147.467		86.4348	106.676	100.075		102.073

## Sheet: Fig 3d
The date of death for mice in the IId-GFP group (DPI)	21	22	29	35	36	36
The date of death for mice in the Δins-19 group (DPI)	8	32	35	36	36	47
The date of death for mice in the Δins-20 group (DPI)	31	31	36	41

## Sheet: Fig 4b
IId-GFP			Δins-19			Δins-20
No.	Cryptosporidium / villi		No.	Cryptosporidium / villi		No.	Cryptosporidium / villi
1	27		1	30		1	16
2	44		2	50		2	10
3	37		3	35		3	29
4	25		4	27		4	10
5	48		5	39		5	8
6	40		6	44		6	22
7	37		7	34		7	5
8	33		8	51		8	11
9	29		9	40		9	13
10	23		10	51		10	13
11	36		11	32		11	10
12	40		12	18		12	17
13	43		13	49		13	6
14	43		14	36		14	20
15	40		15	33		15	17
16	61		16	47		16	10
17	39		17	52		17	10
18	30		18	50		18	6
19	34		19	34		19	7
20	31		20	43		20	9
21	25		21	22		21	5
22	23		22	36		22	11
23	22		23	43		23	3
24	40		24	54		24	12
25	44		25	27		25	9

## Sheet: Fig 4d
IId-GFP
	1	2	3	4	5	6	7	8	9	10	11	12	13	14	15	16	17	18	19	20	21	22	23	24	25
Villus/crypt height ratio	2.48861	2.84644	2.61096	2.73992	2.64718	3.68809	3.00734	2.53879	2.80065	1.83962	2.60088	2.7059	2.99293	2.73554	2.45453	1.76153	2.937	2.72281	2.43685	2.83369	2.26719	3.29947	2.40025	2.72941	2.67976
Δins-19
	1	2	3	4	5	6	7	8	9	10	11	12	13	14	15	16	17	18	19	20	21	22	23	24	25
Villus/crypt height ratio	3.48927	3.88783	2.38548	2.8694	3.39279	4.43049	3.21103	4.04035	3.38604	4.38091	3.01815	2.50821	2.40767	3.05271	3.68342	5.05573	2.61105	3.30333	3.08603	3.08638	3.47988	2.39816	2.09778	3.62803	3.41212
Δins-20
	1	2	3	4	5	6	7	8	9	10	11	12	13	14	15	16	17	18	19	20	21	22	23	24	25
Villus/crypt height ratio	4.08584	3.5758	3.11718	3.91833	2.24457	3.72895	2.15337	4.06617	3.49734	3.7842	5.97376	2.82934	2.76875	3.35232	2.83204	3.42969	3.08638	3.2918	2.12053	2.74474	3.1314	2.65694	2.72964	2.41153	2.51091

## Sheet: Fig 5e
Relative luminescence units per 100 mg feces
	IId-GFP			INS-20ΔNter			INS-20ΔCter			IId-INS-20HLLEQ/5A			Δins-20
6d	564900	162400	181530	30390	191230	99910	19310	79240	9260	114570	56270	149960	54322.9	1933.33	305.714
12d	14152310	24265560	31250240	3711340	3330180	8863990	4110810	4375640	6663750	11241190	6251320	5007330	80879	33800	2.72028e+06

## Sheet: Fig S2
Relative luminescence units per g faces	Oocysts per g feces ( SSU rRNA qPCR )
0	1
78.57	2496.38
7550.48	147955
121210	3.63195e+06
326243	1.55187e+07
2.62421e+06	2.36354e+07
5.92811e+06	4.65881e+07
7.77614e+06	4.74255e+07
1.18402e+07	8.27355e+07
